# Supplementary material for: Hha has a defined regulatory role that is not dependent upon H-NS or StpA
Source: Front Microbiol. 2015 Jul 30;6:773. doi: 10.3389/fmicb.2015.00773 (PMC4519777; doi:10.3389/fmicb.2015.00773)
Supplement: Supplementary file 1 [file Data_Sheet_1.XLS]

## Sheet: Hoja1
Table S1. Genes with an altered expression (more than 2-fold) in strains SV5015H (hha), SV5015D (hhaD48N) and SV5015S (stpA) versus SV5015 (wt) (pvalue < 0.05)
ORF	Gene name	Description	hha	hhaD48N	stpA
SL0002	thrA	Bifunctional aspartokinase/homoserine dehydrogenase 1			-1.99824
SL0009	yaaH	Inner membrane protein yaaH			2.69505
SL0043	xylP	Putative xylose-proton symporter	-2.04625		-2.36052
SL0045	yaaY	Uncharacterized protein yaaY			-2.03164
SL0059	citC	[Citrate [pro-3S]-lyase] ligase			3.40447
SL0061	citE	Citrate lyase subunit beta			3.14199
SL0062	citF	Citrate lyase alpha chain			2.54513
SL0063	citX	Apo-citrate lyase phosphoribosyl-dephospho-CoA transferase			2.23544
SL0066	-	Hypothetical	2.31636
SL0067	carA	Carbamoyl-phosphate synthase small chain			2.38078
SL0068	carB	Carbamoyl-phosphate synthase large chain			2.06571
SL0069	caiF	Transcriptional activatory protein caiF	7.78083	3.55937	11.6806
SL0075	caiT	L-carnitine/gamma-butyrobetaine antiporter			2.88129
SL0076	fixA	Protein fixA		2.06051	2.38079
SL0077	fixB	Protein fixB	2.10359	2.03566	2.82571
SL0078	fixC	Protein fixC			2.22726
SL0096	rluA	Ribosomal large subunit pseudouridine synthase A			2.21331
SL0097	rapA	RNA polymerase-associated protein rapA	2.59222		2.93743
SL0115	leuO	Probable HTH-type transcriptional regulator leuO	2.64423
SL0117	ilvH	Acetolactate synthase isozyme 3 small subunit	-2.21959
SL0153	aceF	Dihydrolipoyllysine-residue acetyltransferase component of pyruvate dehydrogenase complex			2.47993
SL0159	acnB	Aconitate hydratase 2			-2.94044
SL0162	kdgT1	2-keto-3-deoxygluconate permease 1			-4.48527
SL0163	ygbK [C]	Uncharacterized protein HI_1011			-5.08906
SL0164	pdxA2	4-hydroxythreonine-4-phosphate dehydrogenase 2			-2.68899
SL0165	ygbI	Uncharacterized HTH-type transcriptional regulator ygbI			-2.51184
SL0178	fimF [C]	Fimbrial subunit type 1			2.01903
SL0179	yadI	Putative phosphotransferase enzyme IIA component yadI	7.52282	3.71862	12.0412
SL0217	rpsB	30S ribosomal protein S2			2.02708
SL0248	metN1	Methionine import ATP-binding protein MetN 1			2.24255
SL0254	yafE	Uncharacterized protein yafE		-2.0544
SL0265	-	Cytoplasmic Protein	2.87071	2.66458	2.71831
SL0274	hcp1	Protein hcp1	2.72442	2.29148
SL0287	rhsE	Putative protein rhsE	2.88974
SL0288	-	Cytoplasmic Protein	2.938	2.13708
SL0291	-	Cytoplasmic protein	2.36863
SL0300	sinR	Probable HTH-type transcriptional regulator sinR	4.59965	2.32096
SL0301	-	Hypothetical cytoplasmic protein	2.37215
SL0305	fadE	Acyl-coenzyme A dehydrogenase	-4.42619	-4.21939	-19.484
SL0313	gpt	Xanthine phosphoribosyltransferase			2.02398
SL0324	leuC2	3-isopropylmalate dehydratase large subunit 2	2.08225
SL0336	-	Transmembrane Regulator	3.62702
SL0337	-	Periplasmic Protein	3.5285
SL0350	-	Conserved Hypothetical Protein	-2.97199	-2.22352
SL0351	yjhB	Putative metabolite transport protein yjhB	-3.23074	-3.29717	-20.9302
SL0355	cydA	Cytochrome d ubiquinol oxidase subunit 1		-2.01722
SL0358	pchR	Regulatory protein pchR	-2.64553		-2.05465
SL0361	yahO	Uncharacterized protein yahO		-2.18657	-2.03008
SL0362	prpR	Propionate catabolism operon regulatory protein	-4.84613	-2.04032	-6.92007
SL0363	prpB	Methylisocitrate lyase			-5.35018
SL0364	prpC	2-methylcitrate synthase		-2.29732	-6.96653
SL0365	prpD	2-methylcitrate dehydratase		-2.15898	-5.73626
SL0366	prpE	Propionate--CoA ligase			-2.83505
SL0369	yaiV	Uncharacterized protein	3.08845
SL0378	yaiB	Putative cytoplasmic protein	2.01691
SL0399	queA	S-adenosylmethionine:tRNA ribosyltransferase-isomerase			2.17044
SL0422	phnT	Putative 2-aminoethylphosphonate import ATP-binding protein phnT			2.29061
SL0448	tesC	Long-chain acyl-CoA thioesterase tesC		-2.13929
SL0450	ybaE	Hypothetical solute-binding protein	-2.43835
SL0452	cysM	Cysteine synthase B	-2.30908		-2.71473
SL0456	glnK	Nitrogen regulatory protein P-II 2			2.04105
SL0465	maa	Maltose O-acetyltransferase	1.9955
SL0467	ybaJ	Putative cytoplasmic protein	2.36597
SL0490	-	Hypothetical			2.0534
SL0491	copA	Copper-exporting P-type ATPase A			3.21988
SL0497	ybbN	Uncharacterized protein ybbN	-2.09016		-2.08019
SL0516	allB	Allantoinase	2.4899
SL0533	ybcI	Hypothetical membrane protein	2.1321
SL0537	fimI	Putative fimbrin-like protein fimI	2.00824	2.07431	2.58303
SL0538	fimC	Chaperone protein fimC	2.09058		2.65762
SL0539	fimD	Outer membrane usher protein fimD	2.01938		2.58013
SL0540	fimH	Protein fimH	2.01894	2.11759	2.5093
SL0541	fimF	Fimbrial-like protein fimF	2.41383		2.73416
SL0542	fimZ	Fimbriae Z protein	2.69047	3.12976	3.27877
SL0543	fimY	Fimbriae Y protein	2.27037		3.01592
SL0544	-	Hypothetical	2.01133	2.06769	3.15012
SL0545	fimW	Fimbriae W protein	2.44777	2.89488	2.4408
SL0547	-	Hypothetical	-2.57532	6.74438
SL0548	yfdH	Bactoprenol glucosyl transferase homolog from prophage CPS-53	-3.29339	4.38613	-2.18962
SL0549	yfdG	Bactoprenol-linked glucose translocase homolog from prophage CPS-53	-2.5288	3.67511	-2.18471
SL0558	lip-1	Lipase 1			-2.13283
SL0571	ybdK	Carboxylate-amine ligase ybdK		-2.11355	-2.40776
SL0575	ybdZ	Putative cytoplasmic protein	-2.19922
SL0579	fepG	Ferric enterobactin transport system permease protein	-2.14098
SL0580	fepD	Ferric enterobactin transport system permease protein	-2.60573
SL0581	entS	Enterobactin exporter entS	-2.32445
SL0582	fepB	Ferrienterobactin-binding periplasmic protein	-2.25564
SL0583	entC	Isochorismate synthase entC	-2.38861		-2.46473
SL0584	entE	Enterobactin synthase component E	-2.22845		-2.5229
SL0585	entB	Isochorismatase			-2.851
SL0586	entA	2,3-dihydro-2,3-dihydroxybenzoate dehydrogenase	-2.31941	-2.0168	-2.55486
SL0587	ybdB	Esterase ybdB			-2.5228
SL0588	cstA	Carbon starvation protein A			-5.37141
SL0589	ybdD	Uncharacterized protein ybdD	-2.29437	-2.43919	-4.36465
SL0603	ybdR	Uncharacterized zinc-type alcohol dehydrogenase-like protein ybdR	-2.1501	-2.41545
SL0606	citT	Citrate carrier	3.96931	3.81667	21.5538
SL0607	citG2	Probable 2-(5''-triphosphoribosyl)-3'-dephosphocoenzyme-A synthase 2	3.25101	3.92267	11.9773
SL0608	citX	Apo-citrate lyase phosphoribosyl-dephospho-CoA transferase	7.40993	6.23286	21.7423
SL0609	citF	Citrate lyase alpha chain	9.53725	6.62081	28.2701
SL0610	citE	Citrate lyase subunit beta	8.41467	6.30417	22.726
SL0611	citD1	Citrate lyase acyl carrier protein 1	7.14805	6.56272	21.7432
SL0612	citC	[Citrate [pro-3S]-lyase] ligase	7.3938	7.22369	20.7487
SL0613	dpiB	Sensor histidine kinase DpiB	2.16613		3.17846
SL0614	dpiA	Transcriptional regulatory protein DpiA	2.27457	2.25617	3.5168
SL0615	dcuC	Anaerobic C4-dicarboxylate transporter dcuC	6.39272	4.92014	19.2704
SL0616	crcA	Protein crcA	2.01356		3.01744
SL0637	uxaA [C]	SAF Domain-Containing Protein			2.84159
SL0638	uxaA	Altronate hydrolase			2.26025
SL0648	hscC	Chaperone protein hscC	2.30419		2.43136
SL0651	gltL	Glutamate/aspartate transport ATP-binding protein gltL	-2.84133	-2.68081	-9.97557
SL0652	gltK	Glutamate/aspartate transport system permease protein gltK	-4.47121	-3.00306	-15.767
SL0653	gltJ	Glutamate/aspartate transport system permease protein gltJ	-7.64889	-3.62664	-16.224
SL0654	gltI	Glutamate/aspartate periplasmic-binding protein	-3.41472	-2.22489	-8.26262
SL0658	phoL	Putative phosphate starvation-induced protein	-2.08243
SL0660	ubiF	2-octaprenyl-3-methyl-6-methoxy-1,4-benzoquinol hydroxylase			2.08941
SL0671	citA	Citrate-proton symporter	-2.25612	-2.82086	-5.64036
SL0672	citB	Citrate utilization protein B	-3.70064	-2.7777	-8.54117
SL0673	ifcA	Fumarate reductase flavoprotein subunit	-3.3149	-2.44071	-4.56368
SL0674	nac	Nitrogen assimilation regulatory protein nac			-2.2205
SL0681	-	5-Nitroimidazole Antibiotic Resistance Protein	5.52547	5.0082	31.1148
SL0682	potE	Putrescine-ornithine antiporter	9.26195	7.45401	45.5154
SL0683	speF	Ornithine decarboxylase, inducible	11.1024	7.34872	35.7629
SL0689	ybfA	Uncharacterized protein ybfA	3.76017	2.23575	6.37489
SL0695	ybgL	UPF0271 protein	-2.01261
SL0712	gltA	Citrate synthase			-2.3891
SL0713	-	Hypothetical			-3.15586
SL0714	sdhC	Succinate dehydrogenase cytochrome b556 subunit			-2.14851
SL0716	sdhA	Succinate dehydrogenase flavoprotein subunit			-2.18253
SL0717	sdhB	Succinate dehydrogenase iron-sulfur subunit			-2.35545
SL0719	sucB	Dihydrolipoyllysine-residue succinyltransferase component of 2-oxoglutarate dehydrogenase complex			-2.01289
SL0720	sucC	Succinyl-CoA ligase [ADP-forming] subunit beta			-3.50723
SL0721	sucD	Succinyl-CoA ligase [ADP-forming] subunit alpha			-2.36783
SL0722	cydA	Cytochrome d ubiquinol oxidase subunit 1	2.17503		2.46428
SL0724	ybgT	Uncharacterized protein ybgT	2.46816	2.13046	3.39748
SL0725	ybgE	Uncharacterized protein ybgE			2.65345
SL0739	ttdA [C]	Putative fumarate hydratase subunit alpha			3.39276
SL0748	fhuC	Iron(3+)-hydroxamate import ATP-binding protein fhuC		-2.08474
SL0765	hutG	Formimidoylglutamase	-2.00051
SL0766	hutC	Histidine utilization repressor	-2.02613		-2.05277
SL0767	hutU	Urocanate hydratase	-3.0262		-11.8186
SL0768	hutH	Histidine ammonia-lyase	-2.78158	-2.08255	-11.469
SL0769	ybhB	UPF0098 protein ybhB	-2.36724	-2.12993	-2.42863
SL0772	bioF	8-amino-7-oxononanoate synthase	-2.09257
SL0776	slrP	E3 ubiquitin-protein ligase slrP	4.644	2.40744
SL0779	moaB	Molybdenum cofactor biosynthesis protein B	2.7062		3.03059
SL0780	moaC	Molybdenum cofactor biosynthesis protein C	2.97647		3.43386
SL0781	moaD	Molybdopterin synthase sulfur carrier subunit	2.45595		3.30431
SL0782	moaE	Molybdopterin synthase catalytic subunit	2.21222		3.06357
SL0788	ybhO	Putative cardiolipin synthase ybhO			-2.15568
SL0789	ybhP	Uncharacterized protein ybhP	-2.11781		-2.14605
SL0803	glnQ	Glutamine transport ATP-binding protein glnQ			-2.305
SL0804	glnP	Glutamine transport system permease protein glnP	-2.38623		-2.45405
SL0805	glnH	Glutamine-binding periplasmic protein	-2.00162
SL0809	ybiP	Putative phosphoethanolamine transferase ybiP			2.59815
SL0813	ybiT	Uncharacterized ABC transporter ATP-binding protein ybiT			2.49441
SL0817	ybiU	Uncharacterized protein ybiU	-2.26098	-2.39237	-3.2421
SL0819	ybiW	Putative formate acetyltransferase 3	2.66731		5.74748
SL0820	ybiY	Putative pyruvate formate-lyase 3-activating enzyme	2.33449		5.49946
SL0825	gsiB	Glutathione-binding protein gsiB			-2.54744
SL0826	gsiC	Glutathione transport system permease protein gsiC			-2.16579
SL0828	rimO	Ribosomal protein S12 methylthiotransferase rimO	2.01631	2.42121	3.4492
SL0829	bssR	Biofilm regulator BssR	4.12498		6.30006
SL0833	mmgC	Acyl-CoA dehydrogenase	2.6554	2.91405
SL0834	ydiS [C]	Electron transfer flavoprotein-ubiquinone oxidoreductase	2.56172	2.05893
SL0835	cysL	LysR transcriptional regulator	2.21397
SL0854	potF	Putrescine-binding periplasmic protein	-2.87738		-3.32299
SL0855	potG	Putrescine transport ATP-binding protein potG	-2.369		-3.11548
SL0856	potH	Putrescine transport system permease protein potH	-2.28745		-3.08025
SL0874	poxB	Pyruvate dehydrogenase [cytochrome]	-2.07398	-2.16555
SL0875	hcr	NADH oxidoreductase hcr			1.99743
SL0876	hcp	Hydroxylamine reductase	3.86125	2.69415	6.87032
SL0902	dmsA	Anaerobic dimethyl sulfoxide reductase chain A	14.8696	5.12953	21.5835
SL0903	dmsB	Anaerobic dimethyl sulfoxide reductase chain B	15.9972	4.84415	25.7181
SL0904	dmsC	Anaerobic dimethyl sulfoxide reductase chain C	13.816	3.63948	21.0862
SL0905	ycaD	Uncharacterized MFS-type transporter ycaD			2.29988
SL0909	sopD2	Secreted effector protein sopD2	2.99141	3.18585
SL0910	pflB	Formate acetyltransferase 1	2.29543	2.29549	4.42497
SL0911	focA	Probable formate transporter 1	2.97541	3.5795	4.25696
SL0912	ycaO	UPF0142 protein ycaO	2.14078	3.26052	3.02087
SL0913	ycaP	UPF0702 transmembrane protein ycaP	-2.06719	-2.04842
SL0926	ycbJ	Uncharacterized protein ycbJ	3.56178	2.28033	6.11502
SL0927	ycbC	Uncharacterized protein ycbC			2.52622
SL0936	ompF	Outer membrane protein F			-2.12707
SL0963	-	Bacteriophage Protein	3.63803		2.66402
SL0964	-	Hypothetical	2.51751	2.67938	3.45543
SL0996	msgA	Virulence protein msgA	3.02125
SL0998	pyrD	Dihydroorotate dehydrogenase		2.10823	1.99331
SL1026	pipA	Pathogenicity island encoded protein	2.77473
SL1027	pipB	Secreted effector protein pipB	5.42395	2.78356
SL1028	-	Inner Membrane Protein	5.45746	2.06611
SL1029	sigE	Pathogenicity island-encoded protein	3.29756
SL1030	sigD	Inositol phosphate phosphatase	3.24331
SL1031	-	Hypothetical	3.15763	3.75138	3.03249
SL1032	-	Hypothetical	3.13384	3.23187	2.53397
SL1033	pipD	Probable dipeptidase	2.09188		2.1155
SL1037	hpaC	4-hydroxyphenylacetate 3-monooxygenase reductase component		-2.13226	-4.04788
SL1038	hpaB	4-hydroxyphenylacetate 3-monooxygenase oxygenase component	-2.85866	-2.64198	-9.93328
SL1040	hpaG	4-hydroxyphenylacetate degradation bifunctional isomerase/decarboxylase	-2.47072	-2.07282	-10.1018
SL1041	hpcC	5-carboxymethyl-2-hydroxymuconate semialdehyde dehydrogenase		-2.05441	-8.82663
SL1042	hpcB	3,4-dihydroxyphenylacetate 2,3-dioxygenase		-2.19167	-9.64274
SL1043	hpcD	5-carboxymethyl-2-hydroxymuconate Delta-isomerase		-2.24708	-10.2736
SL1044	hpcG	2-oxo-hepta-3-ene-1,7-dioic acid hydratase		-2.47233	-9.4183
SL1045	hpcH	4-hydroxy-2-oxo-heptane-1,7-dioate aldolase	-2.09648	-2.60341	-9.06542
SL1046	ttuB	Putative tartrate transporter		-2.49242	-9.12645
SL1047	ydiP [C]	Transcriptional Regulator AraC Family		-2.27697	-6.0672
SL1048	atsA	Arylsulfatase		-2.18515	-3.62526
SL1060	rutR	HTH-type transcriptional regulator rutR			-2.67996
SL1061	-	Uncharacterized protein R02472			-5.10063
SL1062	putA	Bifunctional protein putA			-5.66915
SL1063	putP	Sodium/proline symporter			-10.208
SL1070	yjhB	Putative metabolite transport protein yjhB			-2.24438
SL1071	yjhC	Putative dehydrogenase	2.07113
SL1077	csgF	Curli production assembly/transport component csgF			-3.49066
SL1079	csgD	Probable csgAB operon transcriptional regulatory protein			-2.05303
SL1083	ymdA	Uncharacterized protein ymdA			-2.01174
SL1098	bssS	Biofilm regulator BssS			2.0658
SL1108	flgN	Flagella synthesis protein	-2.31911
SL1148	ndh	NADH dehydrogenase	2.72549	3.09935	5.92075
SL1161	sifA	Secreted effector protein sifA	7.51464	4.83411
SL1164	pepT	Peptidase T	2.71506	2.53207	3.69435
SL1170	purB	Adenylosuccinate lyase		2.12638
SL1176	icd	Isocitrate dehydrogenase [NADP]			-2.55909
SL1177	-	Bacteriophage Protein	2.55147
SL1178	-	Hypothetical Protein SL1178	4.43611
SL1179	envF	Probable lipoprotein envF	4.22525	2.43246
SL1180	msgA	Virulence protein	3.42422	2.10497
SL1181	envE	Probable lipoprotein envE	4.74169	2.9175
SL1182	cspH	Cold shock-like protein cspH	2.23125		2.67615
SL1183	pagD	Virulence protein pagD	2.9344
SL1184	pagC	Virulence membrane protein pagC	3.5162	2.02793
SL1185	pliC	Hypothetical secreted protein	2.73788
SL1190	-	Outer Membrane Lipoprotein		2.33614	3.72651
SL1191	xp55	Protein XP55			9.97848
SL1192	dppB [C]	Putative peptide transport system permease protein BMEII0209			7.46557
SL1193	nikC [C]	Putative peptide transport system permease protein BruAb2_1032			5.6234
SL1194	nikD	Nickel import ATP-binding protein NikD			6.21676
SL1195	potA	Spermidine/putrescine import ATP-binding protein PotA			4.2644
SL1196	-	Putative inner membrane protein	-2.08938
SL1220	yeaG	Uncharacterized protein yeaG		-2.35702
SL1227	yeaC	Uncharacterized protein yeaC	-2.22756	-1.99982	-2.14612
SL1234	gdhA	NADP-specific glutamate dehydrogenase	-2.95992	-2.59395	-4.85566
SL1238	astC	Succinylornithine transaminase	-10.1795	-3.66243	-41.9435
SL1239	astA	Arginine N-succinyltransferase	-3.92529	-2.54336	-27.4441
SL1240	astD	N-succinylglutamate 5-semialdehyde dehydrogenase	-4.60161	-3.66933	-45.9356
SL1241	astB	N-succinylarginine dihydrolase	-3.80202	-3.81919	-30.8808
SL1242	astE	Succinylglutamate desuccinylase	-3.93103	-3.52193	-24.1485
SL1247	chbB	N,N'-diacetylchitobiose-specific phosphotransferase enzyme IIB component			-2.21363
SL1248	chbC	N,N'-diacetylchitobiose permease IIC component			-2.39161
SL1249	chbA	N,N'-diacetylchitobiose-specific phosphotransferase enzyme IIA component			-2.19297
SL1250	chbR	HTH-type transcriptional regulator chbR			-2.64681
SL1251	chbF	6-phospho-beta-glucosidase			-2.36593
SL1253	katE	Catalase HPII		-2.33303
SL1259	yniA	Uncharacterized protein yniA			2.34421
SL1262	ydiY	Uncharacterized protein ydiY	3.39942	2.60511	2.2724
SL1263	-	Hypothetical	10.0451	3.88951
SL1264	-	DNA/RNA Non-Specific Endonuclease	4.12766	2.01778
SL1265	nucA	Nuclease	4.31608	1.99952
SL1278	cdgR	Cyclic di-GMP regulator	2.0806
SL1280	ydiE	Uncharacterized protein	-2.15558
SL1299	ydiJ	Uncharacterized protein ydiJ			-2.50698
SL1302	ydjN	Uncharacterized symporter ydjN		2.10008	2.09921
SL1303	sufA	Protein sufA	-3.44859	-2.28338	-3.32692
SL1304	sufB	FeS cluster assembly protein sufB	-2.71346	-2.21222	-3.15105
SL1305	sufC	Probable ATP-dependent transporter sufC		-2.14997	-3.1329
SL1306	sufD	FeS cluster assembly protein sufD	-2.23246	-2.2938	-3.51401
SL1307	sufS	Cysteine desulfurase		-2.36872	-3.00111
SL1308	sufE	Cysteine desulfuration protein sufE			-2.52487
SL1314	orf32	Proline iminopeptidase like protein	2.14124
SL1316	rbsK	Ribokinase			1.99373
SL1318	-	Tetrathionate Reductase Subunit C	2.01465		2.60571
SL1325	ssrB	two-component response regulator	2.68965
SL1326	ssrA	Two-component sensor kinase	2.70708
SL1327	spiC	Salmonella pathogenicity island protein C	2.81269	2.66222
SL1328	yscC	Yop proteins translocation protein C	2.9869	2.96272
SL1329	-	Type-III Secretion Protein	4.08046	3.77651
SL1330	-	Secretion System Protein	3.34349	3.93448
SL1331	sseA	Type III secretion system chaperone sseA	3.03481	2.77806
SL1332	sseB	Secreted effector protein sseB	3.05776	2.67494
SL1333	-	Type III Secretion Low Calcium Response Chaperone LcrH/SycD	3.18845	2.49878
SL1334	sseC	Secreted effector protein sseC	2.86494	2.60947
SL1335	sseD	Secreted effector protein sseD	3.27696	2.57403
SL1336	-	Secreted Effector Protein	3.29909	2.5321
SL1337	-	Type III Secretion Chaperone	4.34948	2.96165
SL1338	-	Hypothetical	3.10225	2.00354
SL1339	sseG	Type III secretion system effector protein-modulates the positioning of the SCV	4.00374
SL1340	-	Secretion System Apparatus SsaG	2.42486	2.48676
SL1341	-	Hypothetical	3.18501	2.81225
SL1342	-	Type III Secretion System Apparatus Protein	3.09106	2.72116
SL1343	ssaJ	Secretion system apparatus lipoprotein ssaJ	2.98325	2.84381
SL1344	-	Type III Secretion Apparatus	3.73157	3.06683
SL1345	ssaK	Secretion system apparatus protein ssaK	3.54602	3.23428
SL1346	ssaL	Secretion system apparatus protein ssaL	4.15794	2.83883
SL1347	ssaM	Secretion system apparatus protein ssaM	4.43441	3.20632
SL1348	ssaV	Secretion system apparatus protein ssaV	2.69017	2.10353
SL1349	ssaN	Probable secretion system apparatus ATP synthase ssaN	2.78486	2.07699
SL1350	ssaO	Secretion system apparatus protein ssaO	3.04312	2.31217
SL1351	ssaP	Secretion system apparatus protein ssaP	2.83447	2.10632
SL1352	ssaQ	Type III secretion protein	2.74112
SL1353	yscR	Virulence protein yscR	2.68697	2.21283
SL1354	ssaS	Secretion system apparatus protein SsaS	3.01454	2.22093
SL1355	ssaT	Secretion system apparatus protein ssaT	2.82318	2.08187
SL1360	ydhC	Inner membrane transport protein ydhC			3.23769
SL1398	fumA	Fumarate hydratase class I, aerobic			-3.21957
SL1399	-	Hypothetical Protein SL1399	-2.89661	-2.03365	-4.38843
SL1400	fumC	Fumarate hydratase class II		-2.04193	-2.97805
SL1407	ydgI	Putative arginine/ornithine antiporter	2.05812		2.24928
SL1412	mdtJ	Spermidine export protein mdtJ	2.49104	2.1936	2.39228
SL1413	mdtI	Spermidine export protein mdtI	3.12893		2.76889
SL1419	ynfK	Putative dethiobiotin synthetase	2.38111	2.35028	4.02447
SL1420	clcB	Voltage-gated ClC-type chloride channel clcB			2.73651
SL1421	opuBA	Choline transport ATP-binding protein opuBA		-2.33889	-2.37752
SL1422	opuCB	Glycine betaine/carnitine/choline transport system permease protein opuCB	-2.17638	-2.74328	-2.60171
SL1423	opuCC	Glycine betaine/carnitine/choline-binding protein	-2.64503	-2.83408	-2.54088
SL1424	opuCB	Glycine betaine/carnitine/choline transport system permease protein opuCB	-2.62773	-2.80627
SL1426	ynfH	Anaerobic dimethyl sulfoxide reductase chain ynfH			4.75569
SL1427	dmsB	Anaerobic dimethyl sulfoxide reductase chain B	9.61371	4.03875	20.383
SL1428	ynfF	Probable dimethyl sulfoxide reductase chain ynfF	3.01268	2.71221	12.5433
SL1429	ynfE	Putative dimethyl sulfoxide reductase chain ynfE	4.19458	3.05291	8.95485
SL1436	rspB	Starvation-sensing protein rspB			-2.39063
SL1437	ydfJ	Putative inner membrane metabolite transport protein ydfJ			-2.77454
SL1439	ydfZ	Putative selenoprotein ydfZ			2.67552
SL1471	rspB [C]	Uncharacterized zinc-type alcohol dehydrogenase-like protein HI_0053			-2.45649
SL1472	exuT	Hexuronate transporter			-3.42958
SL1475	-	Hypothetical monooxygenase	-2.11363
SL1481	-	Hypothetical	2.19803		2.17912
SL1491	-	Putative outer membrane or secreted lipoprotein	-2.17897
SL1492	hdeB	Protein hdeB	3.89407	5.0024	5.27735
SL1493	osmC	Peroxiredoxin osmC		-2.03209
SL1494	bdm	Protein bdm homolog	-2.19667		2.00559
SL1498	fdnI	Formate dehydrogenase, nitrate-inducible, cytochrome b556(fdn) subunit	4.86828	2.88262	6.26065
SL1499	fdnH	Formate dehydrogenase, nitrate-inducible, iron-sulfur subunit	5.84391	4.26152	7.69382
SL1500	fdnG	Formate dehydrogenase, nitrate-inducible, major subunit	6.66339	4.4458	8.55869
SL1501	fdnG	Formate dehydrogenase, nitrate-inducible, major subunit	8.63792	5.00525	9.72288
SL1504	-	Glutathione-Dependent Formaldehyde-Activating GFA	2.88106	2.18535	3.62061
SL1507	narU	Nitrite extrusion protein 2	-2.368	-2.28407	-5.46232
SL1508	narZ	Respiratory nitrate reductase 2 alpha chain			-3.55524
SL1509	narY	Respiratory nitrate reductase 2 beta chain			-2.2902
SL1510	narW	Probable nitrate reductase molybdenum cofactor assembly chaperone NarW			-2.03456
SL1514	steA	Secreted effector protein steA	2.26337		2.33263
SL1515	ansP	L-asparagine permease			2.47677
SL1517	-	Possible ATP binding protein	-2.3162
SL1518	yncD	Probable tonB-dependent receptor yncD			-2.72282
SL1520	yncB	Putative NADP-dependent oxidoreductase yncB			-2.05339
SL1531	ugtL	Putative membrane protein	2.1882
SL1532	sifB	Secreted effector protein sifB	5.0544	4.19476
SL1554	ydcJ	Uncharacterized protein ydcJ			-2.37791
SL1555	ydcI	Uncharacterized HTH-type transcriptional regulator ydcI	-3.9012	-2.38629	-5.95332
SL1556	trg	Methyl-accepting chemotaxis protein III	-2.56823		-2.45607
SL1559	steB	Secreted effector protein	4.66484
SL1560		Putative inner membrane protein	2.41952
SL1561	sseJ	Secreted effector protein sseJ	4.18123	3.08197
SL1562	-	Hypothetical membrane protein	2.22725
SL1566	-	Hypothetical amino-acid ABC transporter	2.46972
SL1588	tap	Methyl-accepting chemotaxis protein IV			-2.53281
SL1594	ynaI	MscS family inner membrane protein ynaI	2.38127	2.03783	3.2107
SL1596	-	Hypothetical	2.11375		3.46387
SL1597	tpx	Probable thiol peroxidase	2.87657		3.64812
SL1602	-	Hypothetical	2.25688		2.02679
SL1628	steC	Secreted effector kinase steC	2.74015	3.26231
SL1638	yciH	Uncharacterized protein yciH			2.15626
SL1639	pyrF	Orotidine 5'-phosphate decarboxylase			2.41532
SL1644	acnA	Aconitate hydratase 1		-2.43631	-4.98491
SL1659	ymdF	Uncharacterized protein ymdF			7.53581
SL1660	yciF	Protein yciF			8.94061
SL1661	yciE	Protein yciE			7.1045
SL1662	-	Probable manganese catalase	3.29989		7.26332
SL1663	ompW	Outer membrane protein W	4.18879	3.07041	7.29294
SL1673	oppF	Oligopeptide transport ATP-binding protein oppF			-3.4203
SL1674	oppD	Oligopeptide transport ATP-binding protein oppD			-4.0012
SL1675	oppC	Oligopeptide transport system permease protein oppC	-2.50846	-2.28765	-6.43803
SL1676	oppB	Oligopeptide transport system permease protein oppB	-3.14953	-2.65305	-8.71524
SL1677	oppA	Periplasmic oligopeptide-binding protein			-5.11902
SL1678	-	Hypothetical	-2.01694		-3.52751
SL1680	adhE	Aldehyde-alcohol dehydrogenase			3.05859
SL1689	narI	Respiratory nitrate reductase 1 gamma chain	8.91095	5.39297	23.2783
SL1690	narJ	Nitrate reductase molybdenum cofactor assembly chaperone NarJ	9.2869	5.89716	26.2971
SL1691	narH	Respiratory nitrate reductase 1 beta chain	14.1118	5.84195	26.745
SL1692	narG	Respiratory nitrate reductase 1 alpha chain	7.29058	3.36864	8.75435
SL1693	narK	Nitrite extrusion protein 1	8.15833	5.47092	10.1214
SL1698	chaB	Cation transport regulator chaB
SL1714	hyaA	Hydrogenase-1 small chain	2.55976	4.29739	4.77782
SL1715	hyaB	Hydrogenase-1 large chain		2.3124	2.46336
SL1722	yccB [C]	Hypothetical Protein yccB		-2.05744
SL1723	gdhA	Glutamate dehydrogenase			-4.17903
SL1724	treA	Periplasmic trehalase			-2.14087
SL1725	ymgE	UPF0410 protein ymge		-2.253
SL1730	dadX	Alanine racemase, catabolic	-3.74293	-2.05851	-9.26669
SL1731	dadA	D-amino acid dehydrogenase small subunit	-2.88873		-6.05307
SL1747	fadD	Long-chain-fatty-acid--CoA ligase	-2.85454	-2.33867	-2.58437
SL1751	yoaB	Putative translation initiation inhibitor	-2.02011
SL1768	-	Hypothetical exported protein	2.65486
SL1769	yobG	PhoP/PhoQ regulator	2.69777
SL1770	yobH	Uncharacterized protein yobH	3.38651	2.05994
SL1776	yebR	Putative nucleotide-binding protein	-2.23122
SL1783	-	Hypothetical	3.53484	2.42596
SL1784	sopE2	Guanine nucleotide exchange factor sopE2	3.35733	2.34331
SL1785	ycgX	Uncharacterized protein ycgX			2.11921
SL1787	bls	Blasticidin-S acetyltransferase	-2.29689		-5.17618
SL1793	pagO	Integral membrane protein	2.22211
SL1794	-	Hypothetical	4.00658	2.43702	2.21701
SL1795	-	Hypothetical	4.21886	2.45067
SL1798	pagK	Bacteriophage protein	4.66367
SL1802	-	Phage Membrane Protein	-3.85407		-3.76448
SL1804	-	Hypothetical			-2.57461
SL1809	yobA	Protein yobA	-2.18258		-2.13242
SL1811	yobB	Uncharacterized protein yobB	-2.51018		-2.53412
SL1819	edd	Phosphogluconate dehydratase			3.33849
SL1844	argS	Arginyl-tRNA synthetase			2.01447
SL1850	cheZ	Chemotaxis protein cheZ	-2.40583		-2.40355
SL1851	cheY	Chemotaxis protein cheY	-2.52042		-2.45547
SL1852	cheB	Chemotaxis response regulator protein-glutamate methylesterase	-2.92671		-2.72703
SL1853	cheR	Chemotaxis protein methyltransferase	-2.66466		-2.34559
SL1855	cheW	Chemotaxis protein cheW	-2.74607	-2.08512	-2.47654
SL1856	cheA	Chemotaxis protein cheA	-2.20427		-2.12432
SL1857	motB	Motility protein B	-2.09144
SL1861	uspC	Universal stress protein C			2.83671
SL1863	otsB	Trehalose-phosphate phosphatase		-2.09535
SL1864	thiJ	Protein thiJ	2.71276	2.0503	8.02232
SL1865	ftnB	Ferritin-like protein 2
SL1868	ftnA	Ferritin-1	2.78537	2.31028	3.77742
SL1869	yecH	Uncharacterized protein yecH			2.91442
SL1872	-	Glucose-6-phosphate dehydrogenase	2.52153
SL1874	-	Hypothetical membrane protein	2.53399
SL1878	yecF	Uncharacterized protein yecF		-2.12228
SL1879	sdiA	Regulatory protein sdiA	-2.99228		-2.15786
SL1889	fliD	Flagellar hook-associated protein 2	-2.35224		-2.04169
SL1890	fliS	Flagellar protein fliS	-2.61426		-2.2858
SL1891	fliT	Flagellar protein fliT	-2.2003		-2.04571
SL1892	amyA	Cytoplasmic alpha-amylase
SL1894	yedE	UPF0394 inner membrane protein yedE		2.11217	2.37752
SL1895	yedF	UPF0033 protein yedF		2.18611	2.00498
SL1896	-	Putative 50S ribosomal protein	4.18156
SL1904	fliL	Flagellar protein FliL			-2.10375
SL1930	ycfK	Uncharacterized protein ycfK			-2.02014
SL1931	ymfQ	Uncharacterized protein ymfQ in lambdoid prophage e14 region			-2.43789
SL1932	ymfP	Putative protein ymfP			-2.20433
SL1933	ymfP	Putative protein ymfP			-2.46381
SL1934	-	Hypothetical			-2.35175
SL1935	-	Mu-like prophage FluMu protein gp45			-2.29908
SL1936	-	Tail Protein			-2.36945
SL1937	-	Mu-like prophage FluMu DNA circulation protein			-2.17161
SL1938	-	Phage Tail Tape Measure Protein			-2.0508
SL1939	-	Hypothetical	-2.26718		-2.40171
SL1940	-	Hypothetical			-2.0713
SL1942	-	Hypothetical			-2.60587
SL1943	-	Hypothetical			-2.44814
SL1944	-	Hypothetical			-2.55491
SL1945	-	Hypothetical	-2.2408		-2.50995
SL1946	-	Hypothetical	-2.22207		-2.52847
SL1947	-	Phage Capsid Protein			-2.21724
SL1948	-	Phage Prohead Protease			-2.63673
SL1949	ymfO	Putative uncharacterized protein ymfO			-2.3597
SL1950	ymfN	Uncharacterized protein ymfN			-2.56413
SL1951	-	P27 Family Phage Terminase Small Subunit			-2.7669
SL1952	-	Hypothetical	-2.12795		-2.92725
SL1953	-	Hypothetical Protein SL1953	-2.22935		-2.99701
SL1954	-	Hypothetical	-2.10927		-2.70941
SL1955	rzpD	Putative Rz endopeptidase from lambdoid prophage DLP12			-2.346
SL1956	-	Uncharacterized protein HI_1415			-2.70317
SL1957	-	Phage Holin Lambda Family			-2.60838
SL1973	-	Hypothetical			-2.13715
SL1977	mtfA	Protein mtfA	2.57315		2.53532
SL1997	cbiQ	Cobalt transport protein cbiQ			2.03453
SL1998	cbiN	Cobalt transport protein cbiN			2.38834
SL1999	cbiM	Protein cbiM			2.28666
SL2000	cbiL	Cobalt-precorrin-2 C(20)-methyltransferase			2.39973
SL2001	cbiK	Sirohydrochlorin cobaltochelatase			2.72937
SL2002	cbiJ	Cobalt-precorrin-6A reductase			2.27535
SL2003	cbiH	Cobalt-precorrin-3B C(17)-methyltransferase			2.73972
SL2004	cbiG	Protein cbiG	2.00851		3.74662
SL2005	cbiF	Cobalt-precorrin-4 C(11)-methyltransferase			3.83332
SL2006	cbiT	Probable cobalt-precorrin-6Y C(15)-methyltransferase [decarboxylating]			3.53053
SL2007	cbiE	Probable cobalt-precorrin-6Y C(5)-methyltransferase			2.28818
SL2008	cbiD	Putative cobalt-precorrin-6A synthase [deacetylating]			2.5861
SL2009	cbiC	Cobalt-precorrin-8X methylmutase			2.34215
SL2010	cbiB	Cobalamin biosynthesis protein cbiB			2.35468
SL2011	cbiA	Cobyrinic acid A,C-diamide synthase	2.19155		3.14571
SL2012	pocR	Regulatory protein pocR	3.51712	2.83109	4.15187
SL2013	pduF	Propanediol diffusion facilitator	2.36476		2.61609
SL2014	pduA	Propanediol utilization protein pduA	7.13333	6.93266	42.8257
SL2015	pduB	Propanediol utilization protein pduB	4.64709	5.55333	37.4567
SL2016	pduC	Propanediol dehydratase large subunit	4.04261	4.34954	25.886
SL2017	pduD	Propanediol dehydratase medium subunit	2.72757	3.73172	21.8414
SL2018	pduE	Propanediol dehydratase small subunit	2.25283	3.69246	20.7586
SL2019	pduG	Glycerol Dehydratase Reactivation Factor Large Subunit		2.38329	8.17095
SL2020	pduH	Propanediol utilization protein		2.39914	7.35793
SL2021	pduJ	Propanediol utilization protein pduA			2.84565
SL2022	pduK	Propanediol Utilization Protein PduK			3.84277
SL2023	pduL	Propanediol Utilization Protein			2.45214
SL2024	pduM	Propanediol Utilization Protein			2.01533
SL2025	ccmL/pduN	Carbon dioxide concentrating mechanism protein ccmL / propanediol utilization protein			2.06786
SL2039	phsC	Thiosulfate reductase cytochrome B subunit			2.31932
SL2040	phsB	Thiosulfate reductase electron transport protein phsB			2.85352
SL2041	phsA	Thiosulfate reductase			2.89474
SL2043	sopA	E3 ubiquitin-protein ligase SopA	9.12	4.17497
SL2045	yeeF	Inner membrane transport protein yeeF	2.78985	3.79855	4.87064
SL2085	fcl	GDP-L-fucose synthase	2.10941	2.34665
SL2086	gmd	GDP-mannose 4,6-dehydratase	2.58325	2.32117
SL2102	yegD	Uncharacterized chaperone protein yegD			2.27895
SL2112	yegQ	Uncharacterized protease yegQ	3.24506	3.15206	3.91981
SL2113	sseK2	Type III Secretion System efector protein	2.07594
SL2114	cesT	Tir chaperone	3.23561	2.49771
SL2115	-	Hypothetical	2.77256	2.26657
SL2119	yegT	Putative nucleoside transporter yegT			-2.53318
SL2126	yehA	Uncharacterized protein yehA	2.18621	2.29265	2.77265
SL2127	yehB	Uncharacterized outer membrane usher protein yehB	3.03308		2.29249
SL2128	yehC	Uncharacterized fimbrial chaperone yehC			2.18526
SL2129	yehD	Uncharacterized protein yehD	3.39322	2.52288	5.67748
SL2140	yehW	Putative osmoprotectant uptake system permease protein yehW		-2.14647
SL2141	yehX	Putative osmoprotectant uptake system ATP-binding protein yehX	-2.28971	-2.4907	-2.34801
SL2142	yehY	Putative osmoprotectant uptake system permease protein yehY	-2.83473	-2.39499	-2.57328
SL2143	osmF	Putative osmoprotectant uptake system substrate-binding protein osmF	-3.14824	-2.44094	-2.99607
SL2152	mhbM	3-hydroxybenzoate 6-hydroxylase			-2.03912
SL2153	maiA	Probable maleylacetoacetate isomerase			-3.01878
SL2154	ycgM [C]	Uncharacterized protein PYRAB13970		-2.00937	-2.93515
SL2155	-	Gentisate 1 2-Dioxygenase			-3.03727
SL2156	pcaK	4-hydroxybenzoate transporter	-2.87431	-2.29791	-2.17847
SL2157	gbpR	HTH-type transcriptional regulator gbpR	-2.33771		-3.10544
SL2163	yeiT	Uncharacterized oxidoreductase yeiT	3.30741	2.12567	4.66184
SL2164	yeiA	Uncharacterized protein yeiA	3.08749		4.55316
SL2165	mglC	Galactoside transport system permease protein mglC			-4.37
SL2166	mglA	Galactose/methyl galactoside import ATP-binding protein MglA			-5.9108
SL2167	mglB	D-galactose-binding periplasmic protein			-3.55882
SL2174	serB [C]	Phosphoserine phosphatase			2.54943
SL2175	uhpC	Regulatory protein uhpC			2.14593
SL2181	fruA	PTS system fructose-specific EIIBC component			2.7598
SL2182	fruK	1-phosphofructokinase			2.55892
SL2184	setB	Sugar efflux transporter B	2.20527	2.16024	5.55338
SL2185	-	Cytoplasmic membrane protein	2.70118
SL2208	yrhL	Putative peptidoglycan O-acetyltransferase yrhL		2.44907
SL2209	yfdK	Uncharacterized protein yfdK		1.99819
SL2220	yejH	Homolog of virulence protein MsgA	2.25944
SL2221	-	Exported protein	2.18253
SL2222	narP	Nitrate/nitrite response regulator protein narP	2.06239	2.29907	2.45266
SL2224	ccmAE	Putative bifunctional cytochrome c-type biogenesis protein ccmAE			2.46196
SL2225	napC	Cytochrome c-type protein napC	4.48664	3.08073	10.7821
SL2226	napB	Diheme cytochrome c napB	3.74985	2.46964	6.43259
SL2227	napH	Ferredoxin-type protein napH	3.83945	2.57016	8.03056
SL2228	napG	Ferredoxin-type protein napG	5.32965	3.17019	11.2168
SL2229	napA	Periplasmic nitrate reductase	10.8539	4.01463	16.6223
SL2230	napD	Protein napD	4.40605	3.67566	6.77985
SL2231	napF	Ferredoxin-type protein napF	3.45775	2.89641	4.8909
SL2253	glpA	Anaerobic glycerol-3-phosphate dehydrogenase subunit A			2.03186
SL2256	sseL	Deubiquitinase sseL	3.56886	2.92419
SL2261	yfaX	Uncharacterized HTH-type transcriptional regulator yfaX			2.04995
SL2274	menE	2-succinylbenzoate--CoA ligase			2.29387
SL2275	menC	o-succinylbenzoate synthase			2.85937
SL2276	menB	Naphthoate synthase			2.08273
SL2277	menH	2-succinyl-6-hydroxy-2,4-cyclohexadiene-1-carboxylate synthase			2.63727
SL2278	menD	2-succinyl-5-enolpyruvyl-6-hydroxy-3-cyclohexene-1-carboxylate synthase		2.32371	3.25038
SL2299	lrhA	Probable HTH-type transcriptional regulator lrhA	3.50516	2.64582	2.02775
SL2306	ackA	Acetate kinase		2.58913	3.39623
SL2307	pta	Phosphate acetyltransferase		2.33615	3.15958
SL2308	yfcC	Uncharacterized protein yfcC	2.78168	3.87612	7.20752
SL2318	yfcG	Uncharacterized GST-like protein yfcG			-2.06212
SL2320	hisP	Histidine transport ATP-binding protein hisP	-2.54412	-2.44599	-2.97098
SL2321	hisM	Histidine transport system permease protein hisM	-2.69573	-2.07752	-3.2062
SL2322	hisQ	Histidine transport system permease protein hisQ	-2.81532		-3.08339
SL2323	hisJ	Histidine-binding periplasmic protein	-3.1729	-2.21315	-4.0582
SL2324	argT	Lysine-arginine-ornithine-binding periplasmic protein	-9.01641	-4.05031	-19.4027
SL2357	fadJ	Fatty acid oxidation complex subunit alpha	-3.32595	-2.03577	-3.71407
SL2358	fadI	3-ketoacyl-CoA thiolase	-3.046	-2.12714	-3.00593
SL2359	yfcZ	UPF0381 protein yfcZ	2.13477	2.17913	3.39635
SL2360	fadL	Long-chain fatty acid transport protein	-2.46588		-2.65363
SL2366	pgtC	Phosphoglycerate transport regulatory protein pgtC			2.10223
SL2368	yfdY	Uncharacterized protein yfdY			2.91076
SL2377	nupC	Nucleoside permease nupC	2.36999		2.73268
SL2409	yfeX	Uncharacterized protein yfeX			2.36876
SL2435	maeB	NADP-dependent malic enzyme			-2.22427
SL2442	aegA	Protein AegA	2.05101		3.46589
SL2443	narQ	Nitrate/nitrite sensor protein narQ			2.38858
SL2460	uraA	Uracil permease	2.10926	2.53838	4.58453
SL2461	upp	Uracil phosphoribosyltransferase	1.99456	2.39404	4.87647
SL2466	yfgF	Inner membrane protein yfgF	2.77375	2.19536	2.60548
SL2489	ysaA [C]	Polyferredoxin	2.25766	2.31114	6.62682
SL2490	dmsC [C]	Anaerobic Dimethyl Sulfoxide Reductase Subunit C	3.22929	2.93143	13.2769
SL2491	dmsB	Anaerobic dimethyl sulfoxide reductase chain B	2.78712	2.16929	10.421
SL2492	dmsA	Anaerobic dimethyl sulfoxide reductase chain A	6.54257	4.83715	26.4316
SL2508	suhB	Inositol-1-monophosphatase	2.38397	2.62618	3.01154
SL2510	asrA	Anaerobic sulfite reductase subunit A	3.1434		4.69836
SL2511	asrB	Anaerobic sulfite reductase subunit B			3.00002
SL2520	cadB	Probable cadaverine/lysine antiporter	2.71528		3.05612
SL2521	cadA	Lysine decarboxylase, inducible	15.9651	5.92568	25.1749
SL2522	yjdL	Probable dipeptide and tripeptide permease YjdL	2.71357		4.6806
SL2528	-	Periplasmic Protein	-1.9932
SL2547	-	Gifsy-1 Prophage Protein	2.80985	2.0576
SL2549	-	Endodeoxyribonuclease	2.11685
SL2574	ycgK	Uncharacterized protein ycgK			2.12452
SL2610	grcA	Autonomous glycyl radical cofactor	5.92724	4.672	16.8529
SL2612	yfiF	Uncharacterized tRNA/rRNA methyltransferase yfiF			2.15769
SL2618	kgtP	Alpha-ketoglutarate permease	-4.64316	-3.47154	-9.81757
SL2619	-	Hypothetical	-2.72864	-2.42154	-2.30181
SL2646	rplS	50S ribosomal protein L19		2.12442	2.49263
SL2648	rimM	Ribosome maturation factor rimM			2.10526
SL2649	rpsP	30S ribosomal protein S16		2.07383	2.24011
SL2654	grpE	Stress response prontein	-2.26753
SL2663	apxIB	Toxin RTX-I translocation ATP-binding protein	-2.08935
SL2674	sopE	Guanine nucleotide exchange factor sopE	3.46991	2.2234
SL2682	-	P2 Phage Tail Completion R Family Protein	-2.31174	-2.02485	-2.40851
SL2683	-	Fels-2 Prophage Protein	-2.44759	-2.04975	-2.38169
SL2685	-	Hypothetical	-2.03908		-2.56323
SL2697	-	Hypothetical		2.27745
SL2723	intA	Prophage CP4-57 integrase	2.11478		2.51846
SL2724	intA [C]	Integrase			2.0176
SL2725	-	Hypothetical Protein SL2725	2.07077		2.22296
SL2739	hxlA	3-hexulose-6-phosphate synthase	2.47265		2.68887
SL2743	sgrR	HTH-type transcriptional regulator sgrR	2.47918	2.20419	4.02885
SL2755	fljA	Repressor of phase 1 flagellin gene	-26.41	-10.1666	-23.7736
SL2756	fljB	Phase 2 flagellin	-4.05921	-2.41781	-2.79071
SL2757	NA	NA	-2.19379	-2.02609	-2.83428
SL2763	pipB2	Secreted effector protein pipB2	2.42749	2.2632
SL2764	ybjX	Uncharacterized protein ybjX	3.74032	2.24975	2.27636
SL2765	mig_14	Putative transcription activator	2.27847
SL2768	qseC	Sensor protein qseC	-4.0004	-2.1227	-6.80766
SL2769	tctD	Transcriptional regulatory protein tctD	-4.32277	-2.15686	-6.62084
SL2770	yflP	UPF0065 protein yflP	-5.19691	-4.64509	-23.6155
SL2771	-	Hypothetical	-4.32009	-4.18385	-30.3818
SL2772	-	Uncharacterized 52.8 kDa protein in TAR-I ttuC' 3'region	-2.70989	-3.50171	-6.90239
SL2773	csiD	Protein csiD	-11.2183	-4.80084	-28.0329
SL2774	ygaF	Uncharacterized protein ygaF	-11.916	-5.0021	-33.4527
SL2775	gabD	Succinate-semialdehyde dehydrogenase [NADP+]	-4.61694	-5.19787	-43.3643
SL2776	gabT	4-aminobutyrate aminotransferase	-3.42021	-4.45913	-27.3144
SL2777	gabP	GABA permease	-3.58916	-4.14243	-14.1421
SL2778	ygaE	Uncharacterized HTH-type transcriptional regulator ygaE	-2.4237	-3.04918	-2.75125
SL2779	ygaU	Uncharacterized protein ygaU		-2.31602
SL2783	stpA	DNA-binding protein stpA			-262.465
SL2784	ygaW	Uncharacterized protein ygaW	2.59259		13.5441
SL2785	ygaC	Uncharacterized protein ygaC			1.99755
SL2786	ygaM	Uncharacterized protein ygaM	-2.08237	-2.18526
SL2790	nrdH	Glutaredoxin-like protein nrdH	-3.37461	-2.37257	-5.45792
SL2791	nrdI	Protein nrdI	-3.16594	-2.09163	-5.17298
SL2792	nrdE	Ribonucleoside-diphosphate reductase 2 subunit alpha	-2.85189	-2.63564	-6.4999
SL2793	nrdF	Ribonucleoside-diphosphate reductase 2 subunit beta	-2.06936	-2.07641	-3.93337
SL2794	proV	Glycine betaine/L-proline transport ATP-binding protein proV
SL2813	srlE	Glucitol/sorbitol-specific phosphotransferase enzyme IIB component			-2.21596
SL2835	hypB	Hydrogenase isoenzymes nickel incorporation protein hypB	3.05238	2.45791	5.04959
SL2836	hypC	Hydrogenase isoenzymes formation protein hypC	2.27022		3.15244
SL2837	hypD	Hydrogenase isoenzymes formation protein hypD	2.83462	2.16677	5.9038
SL2838	hypE	Hydrogenase isoenzymes formation protein hypE	2.41516		5.44332
SL2839	fhlA	Formate hydrogenlyase transcriptional activator			2.8937
SL2841	znuA [C]	Uncharacterized periplasmic iron-binding protein HI_0362	-3.32083		-4.458
SL2842	yfeB	Chelated iron transport system membrane protein yfeB	-3.32873		-3.86358
SL2843	yfeC	Chelated iron transport system membrane protein yfeC	-2.30133		-2.76422
SL2845	yopJ	Effector protein yopJ	5.8169	2.13586
SL2846	-	Hypothetical	4.88613	2.25283	-2.08794
SL2847	sirC	Transcriptional regulator sirC	3.17649	2.07091
SL2848	-	Hypothetical	9.62749	4.21158
SL2849	orgB	Oxygen-regulated invasion protein orgB	4.43653	2.55927
SL2850	orgA	Oxygen-regulated invasion protein orgA	5.69857	3.32541
SL2851	prgK	Lipoprotein prgK	3.39756	2.41201
SL2852	prgJ	Protein prgJ	3.2933	2.46622
SL2853	prgI	Protein prgI	2.7495	2.05775
SL2854	prgH	Protein prgH	7.36417	3.33638
SL2855	hilD	Transcriptional regulator hilD	4.61245	2.56567
SL2856	hilA	Transcriptional regulator hilA	12.422	5.49325
SL2857	iagB	Invasion protein iagB	10.4274	5.00525
SL2858	sptP	Secreted effector protein sptP	2.66198	2.00254
SL2859	sicP	Chaperone protein sicP	2.71158	2.03745
SL2860	iacP	Probable acyl carrier protein iacP	3.53	2.25814
SL2861	sipA	Cell invasion protein sipA	3.48003	2.22109
SL2862	sipD	Cell invasion protein sipD	4.04807	2.27495
SL2863	sipC	Translocation machinery protein	2.37117
SL2864	sipB	Translocation machinery protein	2.5142
SL2865	sicA	Chaperone protein sicA	4.70589	2.9753
SL2866	spaS	Surface presentation of antigens protein spaS	15.1898	5.50229	3.48666
SL2867	spaR	Surface presentation of antigens protein spaR	12.7256	5.18254	2.96371
SL2868	spaQ	Surface presentation of antigens protein SpaQ	11.0361	5.16103	2.56464
SL2869	spaP	Surface presentation of antigens protein spaP	10.4573	5.32203	2.37314
SL2870	spaO	Surface presentation of antigens protein SpaO	9.26482	5.14438	2.3035
SL2871	spaN	Surface presentation of antigens protein spaN	8.80974	5.3247	2.25412
SL2872	spaM	Surface presentation of antigens protein spaM	8.63582	5.3348	2.58566
SL2873	spaL	Probable ATP synthase spaL	9.63635	5.50873	2.79352
SL2874	spaK	Surface presentation of antigens protein spaK	7.32942	4.3245	2.34534
SL2875	invA	Invasion protein invA	9.50392	5.02604	2.6354
SL2876	invE	Invasion protein invE	9.97127	4.60584	2.32663
SL2877	invG	Protein invG	6.09573	3.34854	2.0943
SL2878	invF	Invasion protein invF	6.41048	3.28395	2.07369
SL2879	invH	Invasion lipoprotein invH	4.77048	3.32019
SL2892	ygbN [C]	Uncharacterized permease HI_1015			-3.79659
SL2893	rffG [C]	Uncharacterized protein HI_1014			-4.1277
SL2894	ygbM	Protein ygbM			-3.30329
SL2895	ygbL	Putative aldolase class 2 protein ygbL			-2.9962
SL2896	ygbK	Uncharacterized protein ygbK			-2.73514
SL2897	ygbJ	Uncharacterized oxidoreductase ygbJ			-2.77577
SL2923	ygcB	Uncharacterized protein ygcB			2.22519
SL2924	sopD	Secreted effector protein sopD	5.89623	2.37097
SL2940	garK	Glycerate kinase 2		-2.61281
SL2941	gudD	Glucarate dehydratase		-2.55519
SL2942	gudX	Glucarate dehydratase-related protein	-2.35752	-3.06963	-2.15353
SL2943	gudP	Probable glucarate transporter	-2.80519	-2.84146	-2.40711
SL2966	-	Putative integral membrane protein	2.44931
SL2977	comO	Competence protein	-2.36403
SL2991	lysA	Diaminopimelate decarboxylase	-2.15671	-2.30352	-2.00575
SL2997	yqeF	Probable acetyl-CoA acetyltransferase	-3.17766		-3.71888
SL3001	yohL	Transcriptional repressor	2.02294
SL3005	-	Hypothetical	2.06748		2.65559
SL3007	yqiG	Putative outer membrane usher protein yqiG			2.50357
SL3008	ybgD	Uncharacterized fimbrial-like protein ybgD			8.07044
SL3013	-	Hypothetical	2.27892		2.10797
SL3042	argO	Arginine exporter protein ArgO			2.54057
SL3047	glmU	Bifunctional protein glmU	2.69527	2.61584	4.97192
SL3048	-	Hypothetical	2.25206	2.42319	5.88242
SL3049	-	Permease Protein Of ABC-Type Cobalt Transporter			4.45255
SL3050	cbiO1	Cobalt import ATP-binding protein CbiO 1			3.38667
SL3051	cbiO	Cobalt import ATP-binding protein CbiO			3.17726
SL3065	metK	S-adenosylmethionine synthase			2.1846
SL3098	moaR	Monoamine regulon transcriptional regulator	-5.18118	-2.19672	-6.19885
SL3104	iraD	Anti-adapter protein iraD	3.16208	1.99924	3.49178
SL3105	-	Hypothetical	3.92908	2.83811	4.29125
SL3111	uxaC	Uronate isomerase		-2.26682
SL3112	-	Putative methyl-accepting chemotaxis protein	2.24643
SL3117	hybG	Hydrogenase-2 operon protein hybG			2.05134
SL3118	hybF	Probable hydrogenase nickel incorporation protein hybF			2.00868
SL3119	hybE	Hydrogenase-2 operon protein hybE			2.63999
SL3120	hybD	Hydrogenase 2 maturation protease		2.09241	4.17835
SL3121	hybC	Hydrogenase-2 large chain	2.28548	2.36111	4.59968
SL3122	hybB	Probable Ni/Fe-hydrogenase 2 b-type cytochrome subunit	2.548	2.2522	4.04882
SL3123	hybA	Hydrogenase-2 operon protein hybA	3.03052	2.47535	4.98571
SL3124	hybO	Hydrogenase-2 small chain	3.04175	2.49903	4.95895
SL3125	yghW	Uncharacterized protein yghW			2.06833
SL3129	-	Hypothetical			-2.05726
SL3130	-	Hypothetical			-2.0988
SL3142	ygiQ	UPF0313 protein ygiQ			2.77152
SL3144	-	C4-Dicarboxylate Transport System Permease Small Protein			-2.00573
SL3163	ygiD	Putative cytoplasmic protein	5.38539
SL3164	zupT	Zinc transporter zupT			2.57124
SL3165	-	Arylsulfotransferase	2.20201		2.91965
SL3166	dsbA	Thiol:disulfide interchange protein dsbA			2.20041
SL3167	dsbB [C]	Putative protein-disulfide oxidoreductase			2.40642
SL3170	glgS	Glycogen synthesis protein glgS			2.98937
SL3187	yqjH	FMN reductase	-2.17971
SL3190	aer	Aerotaxis receptor	-3.08209		-3.40915
SL3191	patA	Putrescine aminotransferase	-2.86781	-2.97604	-2.9744
SL3192	fadH	2,4-dienoyl-CoA reductase [NADPH]	-2.44758		-2.30416
SL3193	rlmG	Ribosomal RNA large subunit methyltransferase G			1.99303
SL3198	sstT	Serine/threonine transporter sstT	-5.49164	-3.94548	-5.98594
SL3212	tdcG	L-serine dehydratase tdcG	4.81431	2.69774	10.8649
SL3213	tdcE	Keto-acid formate acetyltransferase	3.83856	3.02779	9.44816
SL3214	tdcD	Propionate kinase	5.17401	3.11867	8.71006
SL3215	tdcC	Threonine/serine transporter tdcC	4.53583	2.57481	5.37724
SL3216	tdcB	Threonine dehydratase catabolic	7.57773	3.09907	8.74222
SL3217	tdcA	HTH-type transcriptional regulator tdcA	4.19431	3.19504	7.11995
SL3219	-	Hypothetical	2.25275		2.68686
SL3231	gatA	Galactitol-specific phosphotransferase enzyme IIA component	-2.04791
SL3232	gatB	Galactitol-specific phosphotransferase enzyme IIB component	-2.05402		-2.38461
SL3233	gatC	Galactitol permease IIC component			-2.46172
SL3242	yhbO	Protein yhbO	-2.07119	-2.58696	-2.34015
SL3243	yhbP	UPF0306 protein yhbP			2.08508
SL3244	yhbQ	UPF0213 protein yhbQ			2.05742
SL3245	yhbS	Uncharacterized N-acetyltransferase yhbS			2.27668
SL3246	yhbT	Uncharacterized protein yhbT			2.42256
SL3247	yhbU	Uncharacterized protease yhbU	6.66461	6.82707	13.9871
SL3248	yhbV	Uncharacterized protein yhbV	6.19613	3.87029	10.7883
SL3249	yhbW	Uncharacterized protein yhbW	-2.41138		-3.13887
SL3253	deaD	Cold-shock DEAD box protein A		2.42513	3.91155
SL3301	yhcC	Uncharacterized protein yhcC			3.39088
SL3305	codB	Cytosine permease		2.2127	2.66928
SL3307	yhcH	Uncharacterized protein yhcH		-3.42859
SL3308	nanK	N-acetylmannosamine kinase		-2.31873
SL3316	rpsI	30S ribosomal protein S9		2.06737	2.29538
SL3317	rplM	50S ribosomal protein L13			2.18389
SL3335	yhcO	Uncharacterized protein yhcO	-2.34035	-2.1546	-2.28533
SL3350	yedY	Sulfoxide reductase catalytic subunit yedY			-2.57154
SL3351	yedZ	Sulfoxide reductase heme-binding subunit yedZ			-2.25287
SL3357	dusB	tRNA-dihydrouridine synthase B	2.70264	2.05306	2.9567
SL3358	fis	DNA-binding protein fis	2.69086	2.41971	3.3573
SL3381	rplQ	50S ribosomal protein L17		2.59434	2.90969
SL3385	rpsM	30S ribosomal protein S13		2.02062	2.09217
SL3389	rpmD	50S ribosomal protein L30			2.0898
SL3391	rplR	50S ribosomal protein L18			2.07738
SL3393	rpsH	30S ribosomal protein S8			2.17699
SL3394	rpsN	30S ribosomal protein S14		2.2414	2.63439
SL3397	rplN	50S ribosomal protein L14		2.01964	2.39225
SL3398	rpsQ	30S ribosomal protein S17		2.93359	2.89574
SL3399	rpmC	50S ribosomal protein L29		2.25235	2.40399
SL3401	rpsC	30S ribosomal protein S3		2.08325	2.06256
SL3415	rpsL	30S ribosomal protein S12			2.01433
SL3423	yheV	Uncharacterized protein yheV	-2.26028		-2.58986
SL3424	kefB	Glutathione-regulated potassium-efflux system protein kefB	-2.52271	-2.02474	-2.8605
SL3425	kefG	Glutathione-regulated potassium-efflux system ancillary protein kefG	-3.21167	-2.41776	-3.43665
SL3437	fic	Probable adenosine monophosphate-protein transferase fic	-2.55322	-2.63658
SL3438	yhfG	Uncharacterized protein yhfG	-2.64339	-2.35049	-2.3062
SL3440	tsgA	Protein tsgA	2.70185		2.73077
SL3441	nirB	Nitrite reductase [NAD(P)H] large subunit	6.58146	5.58021	42.7911
SL3442	nirD	Nitrite reductase [NAD(P)H] small subunit	7.1401	3.88967	62.4333
SL3443	nirC	Probable nitrite transporter	8.41796	4.10508	103.25
SL3444	cysG	Siroheme synthase			2.94378
SL3456	yrfA	Uncharacterized protein yrfA		-2.01969
SL3461	nudE	ADP compounds hydrolase nudE		-2.05683
SL3479	gntT	High-affinity gluconate transporter	-4.8523	-2.13845
SL3492	glpE	Thiosulfate sulfurtransferase	-2.08132
SL3494	ybbD [C]	Hypothetical		-2.02399
SL3504	glgX	Glycogen debranching enzyme	-2.10621	-2.14916
SL3513	rbsK	Ribokinase	2.41394	2.48586	5.33551
SL3514	-	Hypothetical	3.38903	2.4275	11.6067
SL3515	-	Hypothetical	3.40449	2.08312	11.5296
SL3516	php	Phosphotriesterase homology protein			6.29074
SL3520	ugpC	sn-glycerol-3-phosphate import ATP-binding protein UgpC	-3.62323	-3.13475	-4.47258
SL3521	ugpE	sn-glycerol-3-phosphate transport system permease protein ugpE	-3.96489	-4.06976	-4.86248
SL3522	ugpA	sn-glycerol-3-phosphate transport system permease protein ugpA	-4.63586	-3.99903	-5.0517
SL3523	ugpB	sn-glycerol-3-phosphate-binding periplasmic protein ugpB	-2.52777	-2.28063	-3.30473
SL3526	livF	High-affinity branched-chain amino acid transport ATP-binding protein livF			-2.05815
SL3527	livG	High-affinity branched-chain amino acid transport ATP-binding protein livG	-2.30312		-2.62318
SL3528	livM	High-affinity branched-chain amino acid transport system permease protein livM	-2.65446		-3.06438
SL3529	livH	High-affinity branched-chain amino acid transport system permease protein livH	-2.52841	-2.06822	-3.56138
SL3530	livK	Leucine-specific-binding protein	-2.2208		-2.59674
SL3532	livJ	Leu/Ile/Val-binding protein	-3.57285	-3.29868	-4.35314
SL3542	tcp	Methyl-accepting chemotaxis citrate transducer	-2.28121
SL3543	tusA	Sulfurtransferase tusA	-2.7596	-2.30843	-2.15125
SL3547	yhhT	UPF0118 inner membrane protein yhhT			-2.28955
SL3551	yhiH	Uncharacterized ABC transporter ATP-binding protein yhiH			2.05478
SL3552	yhiI	Uncharacterized protein yhiI	3.33071		4.96781
SL3553	yhiN	Uncharacterized protein yhiN			2.04287
SL3569	-	Hypothetical			-2.38241
SL3574	yhjE	Inner membrane metabolite transport protein yhjE	-2.56944	-2.55459	-2.43374
SL3575	yhjG	Uncharacterized protein yhjG	-2.42621	-3.27256	-2.58573
SL3576	yhjH	EAL domain-containing protein	-2.27993
SL3592	dppF	Dipeptide transport ATP-binding protein dppF	-4.03219	-4.79542	-7.31888
SL3593	dppD	Dipeptide transport ATP-binding protein dppD	-4.49255	-4.93187	-8.10737
SL3594	dppC	Dipeptide transport system permease protein dppC	-6.69664	-7.94513	-13.9948
SL3595	dppB	Dipeptide transport system permease protein dppB	-8.79224	-11.1084	-15.3086
SL3596	dppA	Periplasmic dipeptide transport protein	-3.23328	-3.4066	-5.13145
SL3614	yiaG	Uncharacterized HTH-type transcriptional regulator yiaG	-2.70894	-2.61505	-2.27037
SL3622	ysaB	Uncharacterized lipoprotein ysaB	-2.0233		-2.0682
SL3629	malS	Alpha-amylase	-2.00151		-2.19255
SL3631	ysaA	Putative electron transport protein ysaA			2.14325
SL3633	dlgD	2,3-diketo-L-gulonate reductase	-2.00896
SL3635	-	Hypothetical			-2.03286
SL3637	yiaN	2,3-diketo-L-gulonate TRAP transporter large permease protein yiaN			-2.59918
SL3638	yiaO	2,3-diketo-L-gulonate-binding periplasmic protein yiaO			-2.11263
SL3639	lyx	L-xylulose/3-keto-L-gulonate kinase			-2.12943
SL3645	aldB	Aldehyde dehydrogenase B			-2.17004
SL3646	yajF [C]	Uncharacterized protein CPE0188	-3.4456	-2.24401	-3.49155
SL3648	selA	L-seryl-tRNA(Sec) selenium transferase			2.15342
SL3657	lldP	L-lactate permease	-7.08974	-3.59909	-25.3868
SL3658	lldR	Putative L-lactate dehydrogenase operon regulatory protein	-3.69421	-2.22027	-10.7873
SL3659	lldD	L-lactate dehydrogenase [cytochrome]	-3.03564	-3.76542	-29.4823
SL3660	yibK	Uncharacterized tRNA/rRNA methyltransferase yibK	-3.43365	-3.72813	-3.17601
SL3662	mdlA	Mandelate racemase	-2.33324	-2.32576	-2.80241
SL3663	gudP	Probable glucarate transporter	-2.5085	-2.77712	-4.07524
SL3670	gpmI	2,3-bisphosphoglycerate-independent phosphoglycerate mutase	2.28232	2.05946	5.55261
SL3713	xanP	Xanthine permease XanP			2.3134
SL3739	-	Putative secreted protein	-2.17608
SL3741	-	Pseudogene	-2.02195
SL3747	glpK	Glycerol kinase			-2.05644
SL3757	-	Hypothetical			-2.28311
SL3758	fucP	L-fucose-proton symporter			-2.24187
SL3768	dsdC	HTH-type transcriptional regulator dsdC	-2.81703		-3.34057
SL3769	dsdX	DsdX permease		-2.0467	-3.31651
SL3770	dsdA	D-serine dehydratase		-2.03242	-3.96962
SL3774	yidE [C]	Putative transport protein CKO_00031	2.11982		3.66177
SL3775	ibpB	Small heat shock protein ibpB			-2.46507
SL3779	ccmH	Cytochrome c-type biogenesis protein ccmH		2.04741	3.23897
SL3780	(dsbE1	Thiol:disulfide interchange protein dsbE		2.32166	3.53649
SL3781	ccmF	Cytochrome c-type biogenesis protein ccmF		2.27824	4.22363
SL3782	ccmE1	Cytochrome c-type biogenesis protein ccmE 1	2.62059	2.43787	6.53299
SL3783	ccmC	Heme exporter protein C	2.28871	2.36627	6.82273
SL3784	ccmB	Heme exporter protein B			2.04173
SL3785	ccmAE	Putative bifunctional cytochrome c-type biogenesis protein ccmAE			2.7575
SL3786	yhjA	Probable cytochrome c peroxidase	3.52718	2.20778	10.077
SL3793	dgoT	D-galactonate transporter			-2.25945
SL3812	-	Inner membrane protein	2.09095
SL3813	-	Reverse transcriptase	2.41225
SL3818	purP	Probable adenine permease PurP			2.38177
SL3826	ydiB	Shikimate 5-dehydrogenase-like protein HI_0607	-2.27889
SL3841	mnmG	tRNA uridine 5-carboxymethylaminomethyl modification enzyme mnmG			2.31231
SL3844	asnA	Aspartate--ammonia ligase		-1.99964
SL3854	hsrA	Probable transport protein hsrA		-2.0925
SL3858	hdfR	HTH-type transcriptional regulator hdfR	-2.18102		-2.0636
SL3869	ilvC	Ketol-acid reductoisomerase			2.05068
SL3889	yifK	Probable transport protein yifK	-2.27537	-2.01983	-2.03228
SL3896	-	Hypothetical inner membrane protein	2.43343
SL3897	-	Putative cytoplasmic protein	3.38884
SL3909	rarD	Protein rarD			-2.39779
SL3910	yigI	Uncharacterized protein yigI	-10.4045	-3.90796	-18.7422
SL3921	ysgA	Putative carboxymethylenebutenolidase		-2.00504	-2.37814
SL3935	fadA	3-ketoacyl-CoA thiolase	-3.78747	-4.20685	-35.1217
SL3936	fadB	Fatty acid oxidation complex subunit alpha	-3.13167	-2.74036	-20.162
SL3949	-	Hypothetical	2.48568
SL3955	typA	GTP-binding protein TypA/BipA		2.38999	2.78872
SL3963	yihO	Uncharacterized symporter yihO			-2.3659
SL3964	yihP	Inner membrane symporter yihP			-2.71056
SL3965	yihQ	Alpha-glucosidase yihQ			-2.54698
SL3966	yihR	Uncharacterized protein yihR	-2.32072		-2.13564
SL3967	yihS	Uncharacterized sugar isomerase yihS	-2.00913		-2.01164
SL3968	yihT	Hypothetical aldolase	-2.18695
SL4004	sodA	Superoxide dismutase [Mn]			-2.32436
SL4009	cpxP	Periplasmic protein cpxP		-2.04536
SL4026	lsrB	Autoinducer 2-binding protein lsrB			-2.41792
SL4027	lsrF	Uncharacterized aldolase lsrF			-2.7438
SL4028	lsrG	Autoinducer 2-degrading protein lsrG			-2.47413
SL4029	lsrE	Putative epimerase lsrE			-2.25794
SL4034	glpX	Fructose-1,6-bisphosphatase class 2	-2.26949		-2.28032
SL4040	hslU	ATP-dependent protease ATPase subunit	-2.0274
SL4041	hslV	ATP-dependent protease subunit	-2.14657
SL4051	-	Putative inner membrane protein	2.04812
SL4056	katG1	Catalase-peroxidase 1			2.38056
SL4058	gldA	Glycerol dehydrogenase	2.0383		2.68732
SL4075	sthA	Soluble pyridine nucleotide transhydrogenase			-2.28501
SL4078	trmA	tRNA (uracil-5-)-methyltransferase			2.04541
SL4089	rplA	50S ribosomal protein L1			2.0327
SL4098	thiH	Dehydroglycine synthase	-2.00581	-2.21403	-2.43883
SL4099	thiG	Thiazole synthase	-2.29522	-2.43217	-3.11147
SL4100	thiS	Sulfur carrier protein ThiS	-3.28281	-2.60448	-3.64682
SL4101	thiF	Sulfur carrier protein ThiS adenylyltransferase	-3.40942	-2.78967	-3.95114
SL4102	thiE	Thiamine-phosphate pyrophosphorylase	-4.0211	-2.69158	-4.3083
SL4103	thiC	Phosphomethylpyrimidine synthase	-3.71828	-3.02375	-4.81861
SL4104	rsd	Regulator of sigma D	-5.64996	-3.36579	-6.05464
SL4118	aceB	Malate synthase A	-3.30741	-3.58796	-10.4576
SL4119	aceA	Isocitrate lyase	-3.00628	-4.0291	-11.1174
SL4120	aceK	Isocitrate dehydrogenase kinase/phosphatase	-3.41417	-2.84079	-3.70619
SL4121	-	Hypothetical	-2.73667	-2.54756	-2.5293
SL4122	iclR	Acetate operon repressor	-2.79123	-2.08807	-2.54277
SL4130	yocS	Uncharacterized sodium-dependent transporter yocS			-2.11065
SL4131	-	Hypothetical	3.0338	2.87408	9.56364
SL4139	-	Hypothetical	2.11452	2.14928
SL4163	malG	Maltose transport system permease protein malG			-2.38722
SL4164	malF	Maltose transport system permease protein malF			-3.07148
SL4165	-	Hypothetical Protein SL4165	-2.40233		-3.3271
SL4166	malE	Maltose-binding periplasmic protein			-2.48544
SL4167	malK	Maltose/maltodextrin import ATP-binding protein MalK			-2.39418
SL4168	lamB	Maltoporin			-2.25053
SL4169	malM	Maltose operon periplasmic protein			-3.21407
SL4193	-	Hypothetical	16.5101	8.44685	4.15506
SL4194	-	Integral Membrane Protein	15.9435	7.41438	3.67141
SL4195	siiC	Putative type-I secretion protein	15.0592	6.39986	3.35671
SL4196	prtE	Proteases secretion protein prtE	9.88011	4.94371	2.33826
SL4197	siiE	Large repetitive protein	3.49058
SL4198	lktB	Leukotoxin translocation ATP-binding protein lktB	4.06675	2.29806
SL4199	yjcB	Hypothetical inner membrane protein	2.36706
SL4204	yjcD	Putative permease yjcD	2.87138	2.88269	3.6067
SL4209	actP	Cation/acetate symporter ActP	-3.74457	-3.59801	-20.0742
SL4210	yjcH	Inner membrane protein yjcH	-6.13273	-5.23166	-66.4148
SL4211	acs	Acetyl-coenzyme A synthetase	-2.42946	-2.51072	-25.7624
SL4212	-	Hypothetical	-3.17444	-2.95408	-2.17162
SL4213	nrfA	Cytochrome c-552	8.4103	3.79401	12.64
SL4214	nrfB	Cytochrome c-type protein nrfB	5.03246	2.05045	10.5978
SL4215	nrfC	Protein nrfC	4.4285		9.66411
SL4216	nrfD	Protein nrfD	4.2547		9.07369
SL4217	nrfE	Cytochrome c-type biogenesis protein nrfE			3.73108
SL4218	nrfG	Formate-dependent nitrite reductase complex subunit nrfG			2.47808
SL4221	fdhF	Formate dehydrogenase H	2.47492		7.12859
SL4222	fdhF	Formate dehydrogenase H	2.25781	2.03743	4.63964
SL4223	-	Aspartyl/Asparaginyl Beta-Hydroxylase	-2.01371		-2.97307
SL4225	phnB	Protein phnB	-2.12549	-2.05808	-2.04895
SL4227	proP	Proline/betaine transporter		-2.35969	-2.12025
SL4232	adiY	HTH-type transcriptional regulator AdiY			2.12615
SL4237	fumB	Fumarate hydratase class I, anaerobic	3.80211	2.72615	3.57308
SL4238	dcuB	Anaerobic C4-dicarboxylate transporter dcuB	4.24569	2.76402	3.6642
SL4239	-	Hypothetical	2.83496	2.20161	2.50775
SL4242	dmsA	Anaerobic dimethyl sulfoxide reductase chain A	6.29125	2.99395	15.954
SL4243	dmsB	Anaerobic dimethyl sulfoxide reductase chain B	6.22196	2.32769	14.8886
SL4244	ynfH	Anaerobic dimethyl sulfoxide reductase chain ynfH	4.03122		12.0524
SL4245	dmsD	Twin-arginine leader-binding protein dmsD	2.88586		9.9319
SL4247	yjiK	Uncharacterized protein yjiK	8.54251	3.01614
SL4248	-	Hypothetical	14.0834	2.98283
SL4249	-	Cytoplasmic Protein	13.3626	3.48215
SL4250	yjjQ [C]	GerE Family Regulatory Protein	11.765	3.86176
SL4251	sirC	Transcriptional regulator sirC	9.29387	3.99662
SL4252	-	Hypothetical	4.66011	2.53014
SL4253	-	CopG family transcriptional regulator	2.26212
SL4255	phoN	Non-specific acid phosphatase	2.00166		2.11819
SL4262	dcuA	Anaerobic C4-dicarboxylate transporter dcuA			2.03313
SL4264	fxsA	Supressor of F exclusion of bacteriophage T7	-2.12237
SL4275	sugE	Quaternary ammonium compound-resistance protein sugE		-2.1475
SL4277	frdD	Fumarate reductase subunit D			2.67746
SL4282	yjeM	Inner membrane transporter yjeM	3.47258	2.89121	2.13006
SL4299	purA	Adenylosuccinate synthetase			2.26467
SL4304	-	Inner membrane protein	2.21933
SL4305	-	Hypothetical inner membrane protein	2.08869
SL4317	sgaB	Ascorbate-specific phosphotransferase enzyme IIB component	-2.18069
SL4318	ptxA	Probable sugar phosphotransferase	-2.2111
SL4319	sgaH	3-keto-L-gulonate-6-phosphate decarboxylase	-2.16641
SL4324	rpsF	30S ribosomal protein S6	2.34947	3.12762	3.94584
SL4325	priB	Primosomal replication protein n		2.1648	2.49897
SL4326	rpsR	30S ribosomal protein S18	2.20163	2.92298	3.5957
SL4327	rplI	50S ribosomal protein L9	2.09073	2.10185	3.29488
SL4331	cycA	D-serine/D-alanine/glycine transporter	-4.33711	-3.84069	-8.68767
SL4332	ytfE	Regulator of cell morphogenesis and NO signaling	-5.44415	-4.3502	-4.80322
SL4333	ytfF	Inner membrane protein ytfF	-3.80497	-3.20453	-4.02539
SL4338	ytfJ	Uncharacterized protein ytfJ			-2.54598
SL4341	msrA	Peptide methionine sulfoxide reductase msrA	-2.27789	-2.12756	-3.0243
SL4351	xylE	D-xylose-proton symporter	-2.0611		-3.90115
SL4362	iolD1	3D-(3,5/4)-trihydroxycyclohexane-1,2-dione hydrolase 1	-2.27583		-2.20815
SL4364	-	Alpha-ketoglutarate permease	2.43816
SL4372	-	Cytoplasmic protein	-1.99668
SL4379	relB	Antitoxin RelB		-2.12984
SL4381	nrdG	Anaerobic ribonucleoside-triphosphate reductase-activating protein	2.70197	2.00392	4.35016
SL4382	nrdD	Anaerobic ribonucleoside-triphosphate reductase	5.94418	4.09116	8.44137
SL4394	yfcC [C]	Uncharacterized protein HI_0594	4.44287		7.65389
SL4395	arcB	Ornithine carbamoyltransferase, catabolic	8.15574	3.12367	14.489
SL4396	arcC	Carbamate kinase	9.45926	3.68522	15.2873
SL4397	arcA	Arginine deiminase	8.20999	3.61801	13.095
SL4398	yjgK	Uncharacterized protein yjgK			2.21737
SL4416	yjgB	Uncharacterized zinc-type alcohol dehydrogenase-like protein yjgB			-2.32694
SL4432	-	Hypothetical	2.34132		3.12406
SL4434	-	Hypothetical	3.73771	2.08769
SL4435	-	Hypothetical exported protein	2.44031
SL4446	yjiJ	Uncharacterized protein yjiJ	-3.58546	-3.13961	-4.56894
SL4448	mdtM	Multidrug resistance protein mdtM			3.12074
SL4450	ssdA	Succinate-semialdehyde dehydrogenase [NADP+]		-2.27725	-2.10503
SL4451	-	Putative cytoplasmic protein	-2.38616
SL4457	hsdR	Type I restriction enzyme EcoKI R protein			2.50712
SL4459	-	Hypothetical			2.2017
SL4460	-	Hypothetical			2.12015
SL4464	tsr	Methyl-accepting chemotaxis protein I	-2.32522
SL4466	manX [C]	PTS System Fructocific IIA Component			2.09583
SL4471	frlB	Fructosamine deglycase frlB
SL4477	yjjP	Inner membrane protein yjjP		2.10456
SL4481	fhuF	Ferric iron reductase protein fhuF	-3.29734
SL4483	yjjZ	Uncharacterized protein yjjZ	-2.15	-2.23453
SL4489	osmY	Osmotically-inducible protein Y		-2.1348
SL4492	yjjW	Uncharacterized protein yjjW	5.66174	3.38341	12.3546
SL4493	yjjI	Uncharacterized protein yjjI	6.43476	5.32204	12.2755
SL4500	stjC	Fimbrial chaperone protein	2.63719
SL4501	yhcF	Uncharacterized protein yhcF	2.80737	2.25296
SL4502	yhcF	Uncharacterized protein yhcF	2.83231	2.39003
SL4510	trpR	Trp operon repressor	-2.21589
SL4521	sthA	Hypothetical fimbrial chaperone protein	2.78367
SL4522	-	Hypothetical fimbrial protein	2.61892
SLP1_0030	traE	Protein traE	2.06467	2.21337	3.11567
SLP1_0031	traL	Protein traL	2.065	2.08482	3.32175
SLP1_0032	traA	Pilin	2.04241	2.68213	5.01375
SLP1_0033	traY	Protein traY	2.23105	2.63328	5.77965
SLP1_0035	traM	Protein traM			2.33311
SLP1_0036	X	X polypeptide			3.33731
SLP1_0042	-	Putative integrase protein	-2.09371
SLP1_0050	-	Cytoplasmic Protein	-2.09124
SLP1_0067	spvA	28.1 kDa virulence protein			2.00087
SLP1_0070	psiA	Plasmid SOS inhibitation	2.29003
SLP1_0086	papB	Major pilu subunit operon regulatory protein papB			2.81033
SLP1_0087	fedA	F107 fimbrial protein	2.89024	2.10522	2.96937
SLP1_0092	-	Regulatory Protein	2.97531	2.36514
SLP1_0093	rcsB [C]	GerE Family Regulatory Protein	3.01739	2.42841
SLP1_0094	dsbA	Thiol:disulfide interchange protein DsbA	3.47068	2.69538
SLP1_0095	traN	Conjugative transfer: aggregate stability	2.06302
SLP1_0096	pagC	Virulence membrane protein pagC	3.0484	2.82907
SLP2_0010	-	Hypothetical			2.24745
SLP2_0012	cib	Colicin-Ib			-4.60668
SLP2_0053	-	Plasmid Stability Protein			2.11828
SLP2_0055	exc	Exclusion-determining protein			2.25986
SLP2_0076	-	TraH Protein		2.28719	2.17262
SLP2_0080	rci	Shufflon-specific DNA recombinase		2.66874	2.61888
SLP2_0081	shfB	Shufflon protein B'	2.10877
SLP2_0082	shfB2	Shufflon protein B	2.82753
SLP2_0083	shfC	Shufflon protein C	2.54995
SLP2_0085	pilV	Type IV prepilin	2.07426
SLP2_0086	-	Prepilin Peptidase	3.12837	3.40713
SLP2_0087	pbl	Peptidoglycan-binding-like protein		2.64214
SLP2_0088	-	Type IV Prepilin	2.53172	2.57697
SLP2_0089	-	Type II Secretion System Protein			-2.31334
SLP2_0090	tcpT	Toxin coregulated pilus biosynthesis protein T			-2.765
SLP2_0091	-	Pilus Assembly Protein			-2.61627
SLP2_0094	-	PilM Protein	4.13229	3.5702
SLP2_0095	-	Hypothetical	3.65068	3.11868
SLP2_0102	-	Transcription Antitermination Factor	2.31763	2.63941
