# Supplementary material for: Hha has a defined regulatory role that is not dependent upon H-NS or StpA
Source: Front Microbiol. 2015 Jul 30;6:773. doi: 10.3389/fmicb.2015.00773 (PMC4519777; doi:10.3389/fmicb.2015.00773)
Supplement: Supplementary file 2 [file Data_Sheet_2.XLSX]

## Sheet: Hoja1
Table S2. Hypothetical Hha-dependent genes. Genes previously described as H-NS-dependent (Baños et al., 2009) or StpA-dependent (Lucchini et al., 2009) are indicated (*).
HGT genes are highlighted.
ORF	Gene	Function	hha vs wt	H-NS-dependent	StpA-dependent	Functional Category
SL0066	-	Hypothetical viral protein	2.31636			Regulatory functions
SL0115	leuO	Probable activator protein in leuABCD operon	2.64423			Amino acid biosynthesis
SL0117	ilvH	Acetolactate synthase isozyme 3 small subunit	-2.21959			Amino acid biosynthesis
SL0291	-	Cytoplasmic protein	2.36863			Protein synthesis
SL0301	-	Hypothetical cytoplasmic protein	2.37215			Protein synthesis
SL0324	leuC2	3-isopropylmalate dehydratase large subunit 2	2.08225			Protein fate
SL0336	-	Transmembrane Regulator	3.62702	*		Unknown function
SL0337	-	Periplasmic Protein	3.5285	*		Cellular processes
SL0369	yaiV	Uncharacterized protein	3.08845			Cell envelope
SL0378	yaiB	Putative cytoplasmic protein	2.01691	*		Protein synthesis
SL0450	ybaE	Hypothetical solute-binding protein	-2.43835			Unknown function
SL0465	maa	Maltose O-acetyltransferase	1.9955			Energy metabolism
SL0467	ybaJ	Putative cytoplasmic protein	2.36597	*		Protein synthesis
SL0516	allB	Allantoinase	2.4899	*		Unknown function
SL0533	ybcI	Hypothetical membrane protein	2.1321			Unknown function
SL0575	ybdZ	Putative cytoplasmic protein	-2.19922			Unknown function
SL0579	fepG	Ferric enterobactin transport system permease protein	-2.14098	*		Transport and binding proteins
SL0580	fepD	Ferric enterobactin transport system permease protein	-2.60573	*		Transport and binding proteins
SL0581	entS	Enterobactin exporter entS	-2.32445			Transport and binding proteins
SL0582	fepB	Ferrienterobactin-binding periplasmic protein	-2.25564			Unclassified
SL0658	phoL	Putative phosphate starvation-induced protein	-2.08243			Cellular processes/ Regulatory functions/ Central intermediary metabolism
SL0695	ybgL	UPF0271 protein	-2.01261			Regulatory functions/ Transcription
SL0765	hutG	Formimidoylglutamase	-2.00051			Energy metabolism
SL0772	bioF	8-amino-7-oxononanoate synthase	-2.09257			Biosynthesis of cofactors, prosthetic groups, and carriers
SL0805	glnH	Glutamine-binding periplasmic protein	-2.00162	*	*	Transport and binding proteins
SL0835	cysL	LysR transcriptional regulator	2.21397	*		Regulatory functions
SL1026	pipA	Pathogenicity island encoded protein	2.77473			Pathogenicity Island
SL1029	sigE	Pathogenicity island-encoded protein	3.29756			Pathogenicity Island
SL1030	sigD	Inositol phosphate phosphatase	3.24331			Pathogenicity Island
SL1071	yjhC	Putative dehydrogenase	2.07113	*		Unknown function
SL1108	flgN	Flagella synthesis protein	-2.31911	*		Cell envelope
SL1177	-	Bacteriophage Protein	2.55147			Protein synthesis
SL1180	msgA	Virulence protein	3.02125			Unclassified
SL1183	pagD	Virulence protein pagD	2.9344		*	Unclassified
SL1185	pliC	Hypothetical secreted protein	2.73788			Transport and binding proteins
SL1196	-	Putative inner membrane protein	-2.08938			Cell envelope
SL1278	cdgR	Cyclic di-GMP regulator	2.0806			Unknown function
SL1280	ydiE	Uncharacterized protein	-2.15558			Protein synthesis
SL1314	orf32	Proline iminopeptidase like protein	2.14124			Protein fate
SL1325	ssrB	two-component response regulator	2.68965	*		Pathogenicity Island
SL1326	ssrA	Two-component sensor kinase	2.70708	*		Pathogenicity Island
SL1339	sseG	Type III secretion system effector protein-modulates the positioning of the SCV	4.00374			Pathogenicity Island
SL1352	ssaQ	Type III secretion protein	2.74112	*		Pathogenicity Island
SL1475	-	Hypothetical monooxygenase	-2.11363			Unknown function
SL1491	-	Putative outer membrane or secreted lipoprotein	-2.17897		*	Cell envelope
SL1517	-	Possible ATP binding protein	-2.3162			Transport and binding proteins
SL1531	ugtL	Putative membrane protein	2.1882	*	*	Unclassified
SL1559	steB	Secreted effector protein	4.66484			Unknown function
SL1560		Putative inner membrane protein	2.41952	*		Prophages and transposons
SL1562	-	Hypothetical membrane protein	2.22725			Cell envelope
SL1566	-	Hypothetical amino-acid ABC transporter	2.46972			Transport and binding proteins
SL1751	yoaB	Putative translation initiation inhibitor	-2.02011			Unknown function
SL1768	-	Hypothetical exported protein	2.65486			Transport and binding proteins
SL1769	yobG	PhoP/PhoQ regulator	2.69777	*		Cell envelope
SL1776	yebR	Putative nucleotide-binding protein	-2.23122			Unknown function
SL1793	pagO	Integral membrane protein	2.22211	*	*	Unclassified
SL1798	pagK	Bacteriophage protein	4.66367		*	Unknown function
SL1857	motB	Motility protein B	-2.09144	*		Cellular processes
SL1872	-	Glucose-6-phosphate dehydrogenase	2.52153			Energy metabolism
SL1874	-	Hypothetical membrane protein	2.53399		*	Cell envelope
SL1896	-	Putative 50S ribosomal protein	4.18156			Protein synthesis
SL2113	sseK2	Type III Secretion System efector protein	2.07594			Unknown function
SL2185	-	Cytoplasmic membrane protein	2.70118			Cell envelope
SL2220	yejH	Homolog of virulence protein MsgA	2.25944			Cellular processes
SL2221	-	Exported protein	2.18253	*		Cell envelope
SL2549	-	Endodeoxyribonuclease	2.11685		*	Prophages and transposons
SL2654	grpE	Stress response prontein	-2.26753			Protein fate
SL2663	apxIB	Toxin RTX-I translocation ATP-binding protein	-2.08935	*	*	Protein fate
SL2765	mig_14	Putative transcription activator	2.27847	*	*	Regulatory functions
SL2863	sipC	Translocation machinery protein	2.37117	*		Pathogenicity Island
SL2864	sipB	Translocation machinery protein	2.5142	*		Pathogenicity Island
SL2966	-	Putative integral membrane protein	2.44931			Unknown function
SL2977	comO	Competence protein	-2.36403			Energy metabolism
SL3001	yohL	Transcriptional repressor	2.02294			Protein synthesis
SL3112	-	Putative methyl-accepting chemotaxis protein	2.24643		*	Cellular processes
SL3163	ygiD	Putative cytoplasmic protein	5.38539			Unknown function
SL3187	yqjH	FMN reductase	-2.17971			Transport and binding proteins
SL3231	gatA	Galactitol-specific phosphotransferase enzyme IIA component	-2.04791			Signal transduction
SL3492	glpE	Thiosulfate sulfurtransferase	-2.08132			Energy metabolism
SL3542	tcp	Methyl-accepting chemotaxis citrate transducer	-2.28121			Cellular processes
SL3576	yhjH	EAL domain-containing protein	-2.27993	*		Unknown function
SL3633	dlgD	2,3-diketo-L-gulonate reductase	-2.00896			Energy metabolism
SL3739	-	Putative secreted protein	-2.17608			Unknown function
SL3741	-	Pseudogene	-2.02195			Unknown function
SL3812	-	Inner membrane protein	2.09095			Cell envelope
SL3813	-	Reverse transcriptase	2.41225			DNA metabolism/ Prophages and transposons
SL3826	ydiB	Shikimate 5-dehydrogenase-like protein HI_0607	-2.27889			Amino acid biosynthesis
SL3896	-	Hypothetical inner membrane protein	2.43343			Cell envelope
SL3897	-	Putative cytoplasmic protein	3.38884			Protein synthesis
SL3968	yihT	Hypothetical aldolase	-2.18695			Energy metabolism
SL4040	hslU	ATP-dependent protease ATPase subunit	-2.0274			Protein fate
SL4041	hslV	ATP-dependent protease subunit	-2.14657			Protein fate
SL4051	-	Putative inner membrane protein	2.04812			Cell envelope
SL4197	siiE	Large repetitive protein	3.49058			Pathogenicity Island
SL4199	yjcB	Hypothetical inner membrane protein	2.36706			Unknown function
SL4253	-	CopG family transcriptional regulator	2.26212	*		Unknown function
SL4264	fxsA	Supressor of F exclusion of bacteriophage T7	-2.12237	*		Unknown function
SL4304	-	Inner membrane protein	2.21933			Regulatory functions
SL4305	-	Hypothetical inner membrane protein	2.08869			DNA metabolism
SL4317	sgaB	Ascorbate-specific phosphotransferase enzyme IIB component	-2.18069			Transport and binding proteins
SL4318	ptxA	Probable sugar phosphotransferase	-2.2111			Transport and binding proteins
SL4319	sgaH	3-keto-L-gulonate-6-phosphate decarboxylase	-2.16641			Central intermediary metabolism
SL4364	-	Alpha-ketoglutarate permease	2.43816	*		Transport and binding proteins
SL4372	-	Cytoplasmic protein	-1.99668			Protein synthesis
SL4435	-	Hypothetical exported protein	2.44031	*		Cell envelope
SL4451	-	Putative cytoplasmic protein	-2.38616			Unknown function
SL4464	tsr	Methyl-accepting chemotaxis protein I	-2.32522	*		Cellular processes
SL4481	fhuF	Ferric iron reductase protein fhuF	-3.29734			Unknown function
SL4500	stjC	Fimbrial chaperone protein	2.63719			Unclassified
SL4510	trpR	Trp operon repressor	-2.21589	*		Amino acid biosynthesis/ Regulatory functions
SL4521	sthA	Hypothetical fimbrial chaperone protein	2.78367			Cell envelope/ Protein fate
SL4522	-	Hypothetical fimbrial protein	2.61892	*		Cell envelope
SLP1_0042	-	Putative integrase protein	-2.09371	*		Plasmids
SLP1_0050	-	Cytoplasmic Protein	-2.09124			Plasmids
SLP1_0070	psiA	Plasmid SOS inhibitation	2.29003			Plasmids
SLP1_0095	traN	Conjugative transfer: aggregate stability	2.06302			Plasmids
SLP2_0081	shfB	Shufflon protein B'	2.10877			Plasmids
SLP2_0082	shfB2	Shufflon protein B	2.82753			Plasmids
SLP2_0083	shfC	Shufflon protein C	2.54995			Plasmids
SLP2_0085	pilV	Type IV prepilin	2.07426			Plasmids
